# Supplementary material for: Suicidal Thoughts and Behaviors Among Health Care Trainees, Staff and Faculty at an Academic Medical Center
Source: J Clin Med. 2025 Jan 17;14(2):574. doi: 10.3390/jcm14020574 (PMC11765537; doi:10.3390/jcm14020574)
Supplement: Supplementary file 1 [file jcm-14-00574-s001.zip]

Archive with 1 entries (1 files):
- jcm-3368509-supplementary.pdf
